# Supplementary material for: A Novel Perspective on Lead-Induced Protamine-like Protein-DNA Interactions in Mytilus galloprovincialis: A Molecular and Computational Study
Source: Biomolecules. 2026 Apr 2;16(4):529. doi: 10.3390/biom16040529 (PMC13113032; doi:10.3390/biom16040529)
Supplement: Supplementary file 1 [file biomolecules-16-00529-s001.zip]

Archive with 12 entries (11 files):
- biomolecules-4183867-Supplementary materials.pdf
- File S1-Original Western Blot image/
- File S1-Original Western Blot image/Figure 1.tif
- File S1-Original Western Blot image/Figure 2.tif
- File S1-Original Western Blot image/Figure 3a.tif
- File S1-Original Western Blot image/Figure 3B.tif
- File S1-Original Western Blot image/Figure 3C.tif
- File S1-Original Western Blot image/Figure 3D.tif
- File S1-Original Western Blot image/Figure 4A.tif
- File S1-Original Western Blot image/Figure 4B.tif
- Table S2-Supplementary_materials Figure_1.xlsx
- Table S3-Supplementary materials_Figure_6.xlsx
