# Supplementary material for: A Novel Perspective on Lead-Induced Protamine-like Protein-DNA Interactions in Mytilus galloprovincialis: A Molecular and Computational Study
Source: Biomolecules. 2026 Apr 2;16(4):529. doi: 10.3390/biom16040529 (PMC13113032; doi:10.3390/biom16040529)
Supplement: Supplementary file 1 [file biomolecules-16-00529-s001.zip › Table S2-Supplementary_materials Figure_1.xlsx]

## Sheet: Ordinary one-way ANOVA of PB go
Column1	Column2	Column3	Column4	Column5	Column6
Table Analyzed	PB gonadi- Sansone
Data sets analyzed	A-D
Distribution assumption	Normal (Gaussian)
ANOVA summary
F	3,741
P value	0,1175
P value summary	ns
Significant diff. among means (P < 0.05)?	No
R squared	0,7372
Brown-Forsythe test
F (DFn, DFd)	2,392e+031 (3, 4)
P value	<0,0001
P value summary	****
Are SDs significantly different (P < 0.05)?	Yes
Bartlett's test
Bartlett's statistic (corrected)
P value
P value summary
Are SDs significantly different (P < 0.05)?
ANOVA table	SS	DF	MS	F (DFn, DFd)	P value
Treatment (between columns)	0,1817	3	0,06056	F (3, 4) = 3,741	P=0,1175
Residual (within columns)	0,06476	4	0,01619
Total	0,2465	7
Data summary
Number of treatments (columns)	4
Number of values (total)	8

## Sheet: Multiple comparisons
Column1	Column2	Column3	Column4	Column5	Column6	Column7	Column8	Column9
Number of families	1
Number of comparisons per family	3
Alpha	0,05
Dunnett's multiple comparisons test	Mean diff,	95,00% CI of diff,	Below threshold?	Summary	Adjusted P Value	A-?
Unx vs. 0.5 μg/L PbCl2	-0,1170	-0,5773 to 0,3433	No	ns	0,7056	B	0,5 μg/L PbCl2
Unx vs. 1.5 μg/L PbCl2	-0,1165	-0,5768 to 0,3438	No	ns	0,7079	C	1,5 μg/L PbCl2
Unx vs. 5 μg/L PbCl2	-0,4080	-0,8683 to 0,05234	No	ns	0,0722	D	5 μg/L PbCl2
Test details	Mean 1	Mean 2	Mean diff,	SE of diff,	n1	n2	q	DF
Unx vs. 0.5 μg/L PbCl2	0,09050	0,2075	-0,1170	0,1272	2	2	0,9195	4
Unx vs. 1.5 μg/L PbCl2	0,09050	0,2070	-0,1165	0,1272	2	2	0,9156	4
Unx vs. 5 μg/L PbCl2	0,09050	0,4985	-0,4080	0,1272	2	2	3,206	4
