# Supplementary material for: A Novel Perspective on Lead-Induced Protamine-like Protein-DNA Interactions in Mytilus galloprovincialis: A Molecular and Computational Study
Source: Biomolecules. 2026 Apr 2;16(4):529. doi: 10.3390/biom16040529 (PMC13113032; doi:10.3390/biom16040529)
Supplement: Supplementary file 1 [file biomolecules-16-00529-s001.zip › Table S3-Supplementary materials_Figure_6.xlsx]

## Sheet: 2way ANOVA of PL-II
Column1	Column2	Column3	Column4	Column5	Column6	Column7	Column8	Column9
Table Analyzed	PL-II
Two-way RM ANOVA	Matching: Stacked
Assume sphericity?	No
Alpha	0,05
Source of Variation	% of total variation	P value	P value summary	Significant?	Geisser-Greenhouse's epsilon
NaCl concentration x Pb treatment	1,019	<0,0001	****	Yes	0,3265
NaCl concentration	3,937	<0,0001	****	Yes	0,3265
Pb treatment	94,77	<0,0001	****	Yes
Subject	0,2469	<0,0001	****	Yes
ANOVA table	SS	DF	MS	F (DFn, DFd)	P value
NaCl concentration x Pb treatment	169870	12	14156	F (3,918, 10,45) = 102,1	P<0,0001
NaCl concentration	656498	4	164124	F (1,306, 10,45) = 1184	P<0,0001
Pb treatment	15803650	3	5267883	F (3, 8) = 1024	P<0,0001
Subject	41169	8	5146	F (8, 32) = 37,11	P<0,0001
Residual	4437	32	138,7
Data summary
Number of columns (Pb treatment)	4
Number of rows (NaCl concentration)	5
Number of subjects (Subject)	12
Number of missing values	0

## Sheet: 2way ANOVA of PL-II- multiple c
Column1	Column2	Column3	Column4	Column5	Column6	Column7	Column8	Column9
Within each row, compare columns (simple effects within rows)
Number of families	5
Number of comparisons per family	3
Alpha	0,05
Dunnett's multiple comparisons test	Mean diff,	95,00% CI of diff,	Below threshold?	Summary	Adjusted P Value
0.5
PL II Unx vs. PL II 0.5 ug/L Pb	808,0	707,7 to 908,4	Yes	***	0,0003
PL II Unx vs. PL II 1.5 ug/L Pb	995,8	880,8 to 1111	Yes	***	0,0006
PL II Unx vs. PL II 5 ug/L Pb	1105	987,5 to 1222	Yes	***	0,0006
1
PL II Unx vs. PL II 0.5 ug/L Pb	970,2	759,5 to 1181	Yes	**	0,0015
PL II Unx vs. PL II 1.5 ug/L Pb	1145	915,3 to 1374	Yes	**	0,0019
PL II Unx vs. PL II 5 ug/L Pb	1240	1005 to 1474	Yes	**	0,0018
2
PL II Unx vs. PL II 0.5 ug/L Pb	1132	828,0 to 1437	Yes	**	0,0032
PL II Unx vs. PL II 1.5 ug/L Pb	1278	964,5 to 1591	Yes	**	0,0029
PL II Unx vs. PL II 5 ug/L Pb	1380	1062 to 1698	Yes	**	0,0027
3
PL II Unx vs. PL II 0.5 ug/L Pb	1158	980,4 to 1335	Yes	***	0,0006
PL II Unx vs. PL II 1.5 ug/L Pb	1236	1053 to 1418	Yes	***	0,0006
PL II Unx vs. PL II 5 ug/L Pb	1386	1194 to 1579	Yes	***	0,0008
4
PL II Unx vs. PL II 0.5 ug/L Pb	1143	992,1 to 1294	Yes	***	0,0004
PL II Unx vs. PL II 1.5 ug/L Pb	1171	1023 to 1320	Yes	***	0,0003
PL II Unx vs. PL II 5 ug/L Pb	1362	1198 to 1525	Yes	***	0,0005
Test details	Mean 1	Mean 2	Mean diff,	SE of diff,	N1	N2	q	DF
0.5
PL II Unx vs. PL II 0.5 ug/L Pb	1105	296,8	808,0	20,56	3	3	39,31	2,506
PL II Unx vs. PL II 1.5 ug/L Pb	1105	109,1	995,8	19,47	3	3	51,14	2,050
PL II Unx vs. PL II 5 ug/L Pb	1105	0,000	1105	19,35	3	3	57,10	2,000
1
PL II Unx vs. PL II 0.5 ug/L Pb	1335	365,3	970,2	40,57	3	3	23,91	2,335
PL II Unx vs. PL II 1.5 ug/L Pb	1335	190,6	1145	39,31	3	3	29,13	2,071
PL II Unx vs. PL II 5 ug/L Pb	1335	95,91	1240	39,05	3	3	31,75	2,018
2
PL II Unx vs. PL II 0.5 ug/L Pb	1539	406,4	1132	54,10	3	3	20,93	2,148
PL II Unx vs. PL II 1.5 ug/L Pb	1539	261,1	1278	53,59	3	3	23,84	2,071
PL II Unx vs. PL II 5 ug/L Pb	1539	159,1	1380	53,34	3	3	25,87	2,032
3
PL II Unx vs. PL II 0.5 ug/L Pb	1586	428,4	1158	35,50	3	3	32,62	2,437
PL II Unx vs. PL II 1.5 ug/L Pb	1586	350,4	1236	35,04	3	3	35,26	2,327
PL II Unx vs. PL II 5 ug/L Pb	1586	200,1	1386	34,33	3	3	40,38	2,154
4
PL II Unx vs. PL II 0.5 ug/L Pb	1579	436,5	1143	30,67	3	3	37,26	2,484
PL II Unx vs. PL II 1.5 ug/L Pb	1579	408,3	1171	30,92	3	3	37,88	2,553
PL II Unx vs. PL II 5 ug/L Pb	1579	217,8	1362	29,61	3	3	45,99	2,185

## Sheet: 2way ANOVA of PL-III
Column1	Column2	Column3	Column4	Column5	Column6	Column7	Column8	Column9
Table Analyzed	PL-III
Two-way RM ANOVA	Matching: Stacked
Assume sphericity?	No
Alpha	0,05
Source of Variation	% of total variation	P value	P value summary	Significant?	Geisser-Greenhouse's epsilon
NaCl concentration x Pb treatment	2,065	<0,0001	****	Yes	0,5713
NaCl concentration	3,565	<0,0001	****	Yes	0,5713
Pb treatment	94,01	<0,0001	****	Yes
Subject	0,3421	<0,0001	****	Yes
ANOVA table	SS	DF	MS	F (DFn, DFd)	P value
NaCl concentration x Pb treatment	437381	12	36448	F (6,856, 18,28) = 330,3	P<0,0001
NaCl concentration	755075	4	188769	F (2,285, 18,28) = 1711	P<0,0001
Pb treatment	19912762	3	6637587	F (3, 8) = 732,9	P<0,0001
Subject	72454	8	9057	F (8, 32) = 82,07	P<0,0001
Residual	3531	32	110,4
Data summary
Number of columns (Pb treatment)	4
Number of rows (NaCl concentration)	5
Number of subjects (Subject)	12
Number of missing values	0

## Sheet: 2way ANOVA of PL-III- multiple 
Column1	Column2	Column3	Column4	Column5	Column6	Column7	Column8	Column9
Within each row, compare columns (simple effects within rows)
Number of families	5
Number of comparisons per family	3
Alpha	0,05
Dunnett's multiple comparisons test	Mean diff,	95,00% CI of diff,	Below threshold?	Summary	Adjusted P Value
0.5
PL III Unx vs. PL III 0.5 ug/L Pb	1277	1055 to 1499	Yes	**	0,0011
PL III Unx vs. PL III 1.5 ug/L Pb	1194	976,0 to 1413	Yes	**	0,0011
PL III Unx vs. PL III 5 ug/L Pb	1621	1379 to 1862	Yes	**	0,0012
1
PL III Unx vs. PL III 0.5 ug/L Pb	1196	914,4 to 1478	Yes	**	0,0023
PL III Unx vs. PL III 1.5 ug/L Pb	981,2	725,5 to 1237	Yes	**	0,0019
PL III Unx vs. PL III 5 ug/L Pb	1578	1279 to 1877	Yes	**	0,0019
2
PL III Unx vs. PL III 0.5 ug/L Pb	1127	970,2 to 1284	Yes	***	0,0002
PL III Unx vs. PL III 1.5 ug/L Pb	834,1	682,2 to 986,0	Yes	***	0,0001
PL III Unx vs. PL III 5 ug/L Pb	1542	1351 to 1733	Yes	***	0,0007
3
PL III Unx vs. PL III 0.5 ug/L Pb	1133	876,2 to 1390	Yes	**	0,0016
PL III Unx vs. PL III 1.5 ug/L Pb	674,2	443,8 to 904,6	Yes	**	0,0023
PL III Unx vs. PL III 5 ug/L Pb	1538	1250 to 1826	Yes	**	0,0017
4
PL III Unx vs. PL III 0.5 ug/L Pb	1130	928,9 to 1330	Yes	***	0,0005
PL III Unx vs. PL III 1.5 ug/L Pb	582,0	391,0 to 773,0	Yes	**	0,0013
PL III Unx vs. PL III 5 ug/L Pb	1542	1300 to 1784	Yes	**	0,0012
Test details	Mean 1	Mean 2	Mean diff,	SE of diff,	N1	N2	q	DF
0.5
PL III Unx vs. PL III 0.5 ug/L Pb	1621	343,8	1277	40,87	3	3	31,24	2,225
PL III Unx vs. PL III 1.5 ug/L Pb	1621	426,1	1194	41,14	3	3	29,03	2,279
PL III Unx vs. PL III 5 ug/L Pb	1621	0,000	1621	39,77	3	3	40,75	2,000
1
PL III Unx vs. PL III 0.5 ug/L Pb	1655	458,7	1196	50,40	3	3	23,74	2,159
PL III Unx vs. PL III 1.5 ug/L Pb	1655	673,8	981,2	52,57	3	3	18,67	2,516
PL III Unx vs. PL III 5 ug/L Pb	1655	77,08	1578	49,46	3	3	31,90	2,006
2
PL III Unx vs. PL III 0.5 ug/L Pb	1673	546,2	1127	35,66	3	3	31,61	2,862
PL III Unx vs. PL III 1.5 ug/L Pb	1673	839,3	834,1	40,76	3	3	20,46	3,768
PL III Unx vs. PL III 5 ug/L Pb	1673	131,6	1542	32,41	3	3	47,57	2,052
3
PL III Unx vs. PL III 0.5 ug/L Pb	1707	573,7	1133	50,59	3	3	22,39	2,395
PL III Unx vs. PL III 1.5 ug/L Pb	1707	1032	674,2	54,66	3	3	12,33	3,051
PL III Unx vs. PL III 5 ug/L Pb	1707	168,4	1538	48,46	3	3	31,74	2,037
4
PL III Unx vs. PL III 0.5 ug/L Pb	1724	594,7	1130	44,97	3	3	25,12	2,810
PL III Unx vs. PL III 1.5 ug/L Pb	1724	1142	582,0	49,88	3	3	11,67	3,580
PL III Unx vs. PL III 5 ug/L Pb	1724	182,3	1542	41,17	3	3	37,45	2,061

## Sheet: 2way ANOVA of PL-IV
Column1	Column2	Column3	Column4	Column5	Column6	Column7	Column8	Column9
Table Analyzed	PL-IV
Two-way RM ANOVA	Matching: Stacked
Assume sphericity?	No
Alpha	0,05
Source of Variation	% of total variation	P value	P value summary	Significant?	Geisser-Greenhouse's epsilon
NaCl concentration x Pb treatment	5,637	<0,0001	****	Yes	0,4136
NaCl concentration	10,49	<0,0001	****	Yes	0,4136
Pb treatment	83,49	<0,0001	****	Yes
Subject	0,3594	<0,0001	****	Yes
ANOVA table	SS	DF	MS	F (DFn, DFd)	P value
NaCl concentration x Pb treatment	1008623	12	84052	F (4,963, 13,24) = 818,1	P<0,0001
NaCl concentration	1877706	4	469427	F (1,654, 13,24) = 4569	P<0,0001
Pb treatment	14940053	3	4980018	F (3, 8) = 619,6	P<0,0001
Subject	64303	8	8038	F (8, 32) = 78,23	P<0,0001
Residual	3288	32	102,7
Data summary
Number of columns (Pb treatment)	4
Number of rows (NaCl concentration)	5
Number of subjects (Subject)	12
Number of missing values	0

## Sheet: 2way ANOVA of PL-IV- multiple c
Column1	Column2	Column3	Column4	Column5	Column6	Column7	Column8	Column9
Within each row, compare columns (simple effects within rows)
Number of families	5
Number of comparisons per family	3
Alpha	0,05
Dunnett's multiple comparisons test	Mean diff,	95,00% CI of diff,	Below threshold?	Summary	Adjusted P Value
0.5
PL IV Unx vs. PL IV 0.5 ug/L Pb	724,9	547,9 to 901,8	Yes	**	0,0025
PL IV Unx vs. PL IV 1.5 ug/L Pb	176,7	30,35 to 323,0	Yes	*	0,0294
PL IV Unx vs. PL IV 5 ug/L Pb	951,1	762,5 to 1140	Yes	**	0,0021
1
PL IV Unx vs. PL IV 0.5 ug/L Pb	828,7	683,8 to 973,5	Yes	***	0,0008
PL IV Unx vs. PL IV 1.5 ug/L Pb	-46,98	-224,5 to 130,6	No	ns	0,6597
PL IV Unx vs. PL IV 5 ug/L Pb	953,4	794,9 to 1112	Yes	**	0,0012
2
PL IV Unx vs. PL IV 0.5 ug/L Pb	736,2	611,0 to 861,5	Yes	***	0,0002
PL IV Unx vs. PL IV 1.5 ug/L Pb	-240,6	-399,3 to -81,92	Yes	*	0,0129
PL IV Unx vs. PL IV 5 ug/L Pb	979,2	825,5 to 1133	Yes	**	0,0011
3
PL IV Unx vs. PL IV 0.5 ug/L Pb	637,5	510,6 to 764,4	Yes	***	0,0007
PL IV Unx vs. PL IV 1.5 ug/L Pb	-531,4	-725,5 to -337,2	Yes	**	0,0022
PL IV Unx vs. PL IV 5 ug/L Pb	950,5	810,0 to 1091	Yes	***	0,0007
4
PL IV Unx vs. PL IV 0.5 ug/L Pb	638,0	480,8 to 795,1	Yes	***	0,0007
PL IV Unx vs. PL IV 1.5 ug/L Pb	-675,1	-861,7 to -488,4	Yes	***	0,0005
PL IV Unx vs. PL IV 5 ug/L Pb	938,0	749,2 to 1127	Yes	**	0,0016
Test details	Mean 1	Mean 2	Mean diff,	SE of diff,	N1	N2	q	DF
0.5
PL IV Unx vs. PL IV 0.5 ug/L Pb	951,1	226,2	724,9	31,73	3	3	22,85	2,167
PL IV Unx vs. PL IV 1.5 ug/L Pb	951,1	774,4	176,7	36,11	3	3	4,893	3,245
PL IV Unx vs. PL IV 5 ug/L Pb	951,1	0,000	951,1	31,09	3	3	30,60	2,000
1
PL IV Unx vs. PL IV 0.5 ug/L Pb	1104	275,4	828,7	28,64	3	3	28,94	2,404
PL IV Unx vs. PL IV 1.5 ug/L Pb	1104	1151	-46,98	46,73	3	3	1,005	3,632
PL IV Unx vs. PL IV 5 ug/L Pb	1104	150,7	953,4	27,65	3	3	34,48	2,109
2
PL IV Unx vs. PL IV 0.5 ug/L Pb	1185	448,6	736,2	30,56	3	3	24,09	3,188
PL IV Unx vs. PL IV 1.5 ug/L Pb	1185	1425	-240,6	42,75	3	3	5,628	3,797
PL IV Unx vs. PL IV 5 ug/L Pb	1185	205,7	979,2	26,89	3	3	36,42	2,114
3
PL IV Unx vs. PL IV 0.5 ug/L Pb	1188	550,7	637,5	28,16	3	3	22,64	2,773
PL IV Unx vs. PL IV 1.5 ug/L Pb	1188	1720	-531,4	48,75	3	3	10,90	3,341
PL IV Unx vs. PL IV 5 ug/L Pb	1188	237,7	950,5	26,63	3	3	35,70	2,294
4
PL IV Unx vs. PL IV 0.5 ug/L Pb	1198	560,3	638,0	38,17	3	3	16,71	3,165
PL IV Unx vs. PL IV 1.5 ug/L Pb	1198	1873	-675,1	51,02	3	3	13,23	3,909
PL IV Unx vs. PL IV 5 ug/L Pb	1198	260,2	938,0	33,90	3	3	27,67	2,169
